# Supplementary material for: Characterization of Seventeen Complete Mitochondrial Genomes: Structural Features and Phylogenetic Implications of the Lepidopteran Insects
Source: Insects. 2022 Oct 31;13(11):998. doi: 10.3390/insects13110998 (PMC9694843; doi:10.3390/insects13110998)
Supplement: Supplementary file 1 [file insects-13-00998-s001.zip]

Archive with 1 entries (1 files):
- insects-1952476-supplementary.pdf
